# Supplementary material for: Stem Cell-Derived Extracellular Vesicles in the Treatment of Cardiovascular Diseases
Source: Pharmaceutics. 2024 Mar 11;16(3):381. doi: 10.3390/pharmaceutics16030381 (PMC10974254; doi:10.3390/pharmaceutics16030381)
Supplement: Supplementary file 1 [file pharmaceutics-16-00381-s001.zip]

Archive with 1 entries (1 files):
- pharmaceutics-2872705-supplementary.pdf
